# Supplementary material for: Impact of Pre-Extraction Methods on Apple Blossom Microbiome Analysis
Source: Microorganisms. 2025 Apr 16;13(4):923. doi: 10.3390/microorganisms13040923 (PMC12029539; doi:10.3390/microorganisms13040923)
Supplement: Supplementary file 1 [file microorganisms-13-00923-s001.zip]

Archive with 1 entries (1 files):
- microorganisms-3516359-supplementary.pdf
